# Supplementary material for: Antimicrobial peptides extend lifespan in Drosophila
Source: PLoS One. 2017 May 17;12(5):e0176689. doi: 10.1371/journal.pone.0176689 (PMC5435158; doi:10.1371/journal.pone.0176689)
Supplement: S1 File — (XLSX) [file pone.0176689.s008.xlsx]

## Sheet: Fig 1B –RU
Related to Fig 1B
XLSTAT 2014.5.02 - Kaplan-Meier analysis
Summary statistics (TubGS>Dro –RU):
Total observed	Total failed	Total censored
220	209	11
Kaplan-Meier table (TubGS>Dro –RU):
Age (days)	At risk (Nx)	Failed (Dx)	Censored (Cx)	Proportion failed	Survival rate	Survival distribution function	Standard error of the survival function	Lower bound (95%)	Upper bound (95%)
1	220	0	0
2	220	0	0
3	220	0	0
4	220	0	0
5	220	0	0
6	220	0	0
7	220	0	0
8	220	0	0
9	220	0	0
10	220	0	0
11	220	0	0
12	220	0	10
13	210	0	0
14	210	0	0
15	210	0	0
16	210	0	0
17	210	0	0
18	210	0	0
19	210	0	0
20	210	0	0
21	210	0	0
22	210	2	0	0.00952381	0.990476	0.990476	0.00670221	0.962943	0.997578
23	208	6	0	0.0288462	0.971154	0.961905	0.0132097	0.927146	0.980255
24	202	8	0	0.039604	0.960396	0.92381	0.0183076	0.882821	0.950857
25	194	12	0	0.0618557	0.938144	0.866667	0.0234577	0.820926	0.901424
26	182	11	0	0.0604396	0.93956	0.814286	0.026835	0.76691	0.852961
27	171	17	0	0.0994152	0.900585	0.733333	0.0305158	0.686519	0.774329
28	154	12	0	0.0779221	0.922078	0.67619	0.0322901	0.6313	0.716881
29	142	15	0	0.105634	0.894366	0.604762	0.0337374	0.5635	0.643419
30	127	10	1	0.0787402	0.92126	0.557143	0.0342772	0.518858	0.59365
31	116	10	0	0.0862069	0.913793	0.509113	0.0345236	0.474138	0.542971
32	106	9	0	0.0849057	0.915094	0.465887	0.0344684	0.434114	0.497004
33	97	13	0	0.134021	0.865979	0.403448	0.0339213	0.376557	0.43016
34	84	15	0	0.178571	0.821429	0.331404	0.0325674	0.310327	0.352609
35	69	10	0	0.144928	0.855072	0.283374	0.0311887	0.26617	0.300798
36	59	12	0	0.20339	0.79661	0.225739	0.0289448	0.213056	0.238661
37	47	9	0	0.191489	0.808511	0.182512	0.0267492	0.173049	0.192183
38	38	4	0	0.105263	0.894737	0.1633	0.0256003	0.1552	0.171585
39	34	2	0	0.0588235	0.941176	0.153695	0.0249792	0.146257	0.161304
40	32	7	0	0.21875	0.78125	0.120074	0.0225165	0.114837	0.125434
41	25	4	0	0.16	0.84	0.100862	0.0208625	0.0967855	0.105034
42	21	3	0	0.142857	0.857143	0.0864532	0.0194702	0.0831913	0.0897895
43	18	2	0	0.111111	0.888889	0.0768473	0.0184537	0.0740985	0.0796574
44	16	3	0	0.1875	0.8125	0.0624384	0.0167642	0.0604084	0.0645115
45	13	2	0	0.153846	0.846154	0.0528325	0.0155002	0.0512435	0.0544537
46	11	1	0	0.0909091	0.909091	0.0480296	0.0148165	0.0466483	0.0494379
47	10	4	0	0.4	0.6	0.0288177	0.0115929	0.0281683	0.0294779
48	6	1	0	0.166667	0.833333	0.0240148	0.0106091	0.0235192	0.0245179
49	5	1	0	0.2	0.8	0.0192118	0.00951256	0.0188561	0.0195725
50	4	3	0	0.75	0.25	0.00480296	0.00479133	0.00475802	0.00484823
51	1	1	0	1	0	0	0
Mean survival time (TubGS>Dro –RU):
Mean survival time	Standard deviation	Lower bound (95%)	Upper bound (95%)
32.4714	0.450167	31.5891	33.3537
Quantiles estimation (TubGS>Dro –RU):
Quantile	Estimate	Lower bound (95%)	Upper bound (95%)
0.75	36	35	37
0.5	32	30	33
0.25	27	27	28

## Sheet: Fig 1B +RU
Related to Fig 1B
XLSTAT 2014.5.02 - Kaplan-Meier analysis
Summary statistics (TubGS>Dro +RU(1)):
Total observed	Total failed	Total censored
221	197	24
Kaplan-Meier table (TubGS>Dro +RU(1)):
Age (days)	At risk (Nx)	Failed (Dx)	Censored (Cx)	Proportion failed	Survival rate	Survival distribution function	Standard error of the survival function	Lower bound (95%)	Upper bound (95%)
1	221	0	0
2	221	0	0
3	221	0	0
4	221	0	0
5	221	0	0
6	221	0	0
7	221	0	0
8	221	0	0
9	221	0	0
10	221	0	0
11	221	0	0
12	221	0	11
13	210	0	0
14	210	0	2
15	208	0	3
16	205	0	0
17	205	0	3
18	202	0	1
19	201	0	0
20	201	0	0
21	201	0	1
22	200	1	0	0.005	0.995	0.995	0.00498748	0.965376	0.999287
23	199	0	0
24	199	0	0
25	199	2	0	0.0100503	0.98995	0.985	0.00859506	0.954973	0.995054
26	197	3	0	0.0152284	0.984772	0.97	0.0120623	0.935951	0.986082
27	194	3	0	0.0154639	0.984536	0.955	0.0146586	0.917655	0.975631
28	191	6	0	0.0314136	0.968586	0.925	0.0186246	0.882923	0.952359
29	185	6	0	0.0324324	0.967568	0.895	0.0216766	0.849847	0.927154
30	179	1	0	0.00558659	0.994413	0.89	0.0221246	0.844453	0.922817
31	178	8	0	0.0449438	0.955056	0.85	0.0252488	0.802225	0.887048
32	170	12	0	0.0705882	0.929412	0.79	0.028801	0.741186	0.830669
33	158	18	0	0.113924	0.886076	0.7	0.0324037	0.652992	0.741932
34	140	16	0	0.114286	0.885714	0.62	0.034322	0.576795	0.660152
35	124	18	0	0.145161	0.854839	0.53	0.0352916	0.492649	0.565897
36	106	15	0	0.141509	0.858491	0.455	0.0352119	0.423337	0.48608
37	91	14	0	0.153846	0.846154	0.385	0.0344075	0.359016	0.410902
38	77	11	1	0.142857	0.857143	0.33	0.0332491	0.308577	0.35156
39	65	10	1	0.153846	0.846154	0.279231	0.0317743	0.261967	0.296729
40	54	17	1	0.314815	0.685185	0.191325	0.0280258	0.180932	0.201946
41	36	10	0	0.277778	0.722222	0.138179	0.0247726	0.131551	0.144968
42	26	5	0	0.192308	0.807692	0.111606	0.0226806	0.106705	0.116627
43	21	2	0	0.0952381	0.904762	0.100977	0.0217302	0.0967281	0.105329
44	19	2	0	0.105263	0.894737	0.0903478	0.0207019	0.0867255	0.094057
45	17	4	0	0.235294	0.764706	0.0690895	0.0183579	0.0666316	0.0716034
46	13	5	0	0.384615	0.615385	0.0425166	0.0146469	0.041308	0.0437492
47	8	2	0	0.25	0.75	0.0318875	0.0127688	0.0310965	0.0326926
48	6	2	0	0.333333	0.666667	0.0212583	0.0104939	0.0208244	0.0216989
49	4	2	0	0.5	0.5	0.0106292	0.00746829	0.0104745	0.0107856
50	2	1	0	0.5	0.5	0.00531458	0.00529776	0.00525963	0.00536999
51	1	0	0
52	1	1	0	1	0	0	0
Mean survival time (TubGS>Dro +RU(1)):
Mean survival time	Standard deviation	Lower bound (95%)	Upper bound (95%)
36.3627	0.379892	35.6181	37.1072
Quantiles estimation (TubGS>Dro +RU(1)):
Quantile	Estimate	Lower bound (95%)	Upper bound (95%)
0.75	40	39	40
0.5	36	35	37
0.25	33	32	34

## Sheet: Fig 1C –RU
Related to Fig 1C
XLSTAT 2014.5.02 - Kaplan-Meier analysis
Summary statistics (TubGS>CecA1 –RU):
Total observed	Total failed	Total censored
191	181	10
Kaplan-Meier table (TubGS>CecA1 –RU):
Age (days)	At risk (Nx)	Failed (Dx)	Censored (Cx)	Proportion failed	Survival rate	Survival distribution function	Standard error of the survival function	Lower bound (95%)	Upper bound (95%)
1	191	0	0
2	191	0	0
3	191	0	0
4	191	0	0
5	191	0	0
6	191	0	0
7	191	0	0
8	191	0	0
9	191	0	0
10	191	0	0
11	191	0	10
12	181	0	0
13	181	0	0
14	181	0	0
15	181	0	0
16	181	0	0
17	181	0	0
18	181	0	0
19	181	0	0
20	181	1	0	0.00552486	0.994475	0.994475	0.00550958	0.96184	0.999211
21	180	1	0	0.00555556	0.994444	0.98895	0.00777005	0.957191	0.997182
22	179	2	0	0.0111732	0.988827	0.977901	0.0109269	0.943397	0.991466
23	177	5	0	0.0282486	0.971751	0.950276	0.0161573	0.909468	0.972961
24	172	6	0	0.0348837	0.965116	0.917127	0.0204919	0.871427	0.947073
25	166	5	0	0.0301205	0.96988	0.889503	0.0233029	0.841177	0.923787
26	161	9	0	0.0559006	0.944099	0.839779	0.0272648	0.788886	0.879342
27	152	18	0	0.118421	0.881579	0.740331	0.0325899	0.689475	0.784184
28	134	12	0	0.0895522	0.910448	0.674033	0.0348408	0.625609	0.71765
29	122	14	0	0.114754	0.885246	0.596685	0.0364633	0.552659	0.637868
30	108	12	0	0.111111	0.888889	0.530387	0.037096	0.491061	0.568101
31	96	10	0	0.104167	0.895833	0.475138	0.0371187	0.440178	0.509237
32	86	11	0	0.127907	0.872093	0.414365	0.0366156	0.384513	0.44393
33	75	11	0	0.146667	0.853333	0.353591	0.0355357	0.329016	0.378232
34	64	5	0	0.078125	0.921875	0.325967	0.0348408	0.303805	0.348293
35	59	7	0	0.118644	0.881356	0.287293	0.033634	0.268488	0.306345
36	52	6	0	0.115385	0.884615	0.254144	0.0323614	0.238169	0.270394
37	46	6	0	0.130435	0.869565	0.220994	0.0308405	0.207777	0.234485
38	40	4	0	0.1	0.9	0.198895	0.02967	0.18746	0.210586
39	36	5	0	0.138889	0.861111	0.171271	0.0280033	0.161984	0.180781
40	31	3	0	0.0967742	0.903226	0.154696	0.0268786	0.146647	0.162944
41	28	3	0	0.107143	0.892857	0.138122	0.0256457	0.131266	0.14515
42	25	2	0	0.08	0.92	0.127072	0.0247557	0.120984	0.133314
43	23	2	0	0.0869565	0.913043	0.116022	0.0238041	0.110677	0.121502
44	21	6	0	0.285714	0.714286	0.0828729	0.0204919	0.0795845	0.0862413
45	15	2	0	0.133333	0.866667	0.0718232	0.0191915	0.0691531	0.0745563
46	13	2	0	0.153846	0.846154	0.0607735	0.0177584	0.0586819	0.0629124
47	11	2	0	0.181818	0.818182	0.0497238	0.0161573	0.0481657	0.051315
48	9	1	0	0.111111	0.888889	0.0441989	0.0152774	0.0428889	0.0455358
49	8	2	0	0.25	0.75	0.0331492	0.0133069	0.0322926	0.0340217
50	6	6	0	1	0	0	0
Mean survival time (TubGS>CecA1 –RU):
Mean survival time	Standard deviation	Lower bound (95%)	Upper bound (95%)
32.6796	0.525396	31.6498	33.7093
Quantiles estimation(TubGS>CecA1 –RU):
Quantile	Estimate	Lower bound (95%)	Upper bound (95%)
0.75	37	35	39
0.5	31	30	32
0.25	27	27	28

## Sheet: Fig 1C +RU
Related to Fig 1C
XLSTAT 2014.5.02 - Kaplan-Meier analysis
Summary statistics (TubGS>CecA1 +RU(1)):
Total observed	Total failed	Total censored
222	212	10
Kaplan-Meier table (TubGS>CecA1 +RU(1)):
Age (days)	At risk (Nx)	Failed (Dx)	Censored (Cx)	Proportion failed	Survival rate	Survival distribution function	Standard error of the survival function	Lower bound (95%)	Upper bound (95%)
1	222	0	0
2	222	0	0
3	222	0	0
4	222	0	0
5	222	0	0
6	222	0	0
7	222	0	0
8	222	0	0
9	222	0	0
10	222	0	0
11	222	0	10
12	212	0	0
13	212	0	0
14	212	0	0
15	212	0	0
16	212	0	0
17	212	0	0
18	212	0	0
19	212	0	0
20	212	0	0
21	212	1	0	0.00471698	0.995283	0.995283	0.00470584	0.96729	0.999328
22	211	1	0	0.00473934	0.995261	0.990566	0.00663928	0.963283	0.997601
23	210	0	0
24	210	2	0	0.00952381	0.990476	0.981132	0.00934454	0.951398	0.992744
25	208	1	0	0.00480769	0.995192	0.976415	0.0104224	0.945378	0.98991
26	207	5	0	0.0241546	0.975845	0.95283	0.0145604	0.916476	0.973587
27	202	6	0	0.029703	0.970297	0.924528	0.018142	0.883863	0.951344
28	196	5	0	0.0255102	0.97449	0.900943	0.0205174	0.857806	0.931514
29	191	6	0	0.0314136	0.968586	0.872642	0.0228962	0.827472	0.906652
30	185	13	0	0.0702703	0.92973	0.811321	0.0268714	0.764154	0.849987
31	172	12	0	0.0697674	0.930233	0.754717	0.02955	0.707711	0.795275
32	160	13	0	0.08125	0.91875	0.693396	0.0316673	0.648047	0.734135
33	147	17	0	0.115646	0.884354	0.613208	0.0334484	0.571662	0.652008
34	130	18	0	0.138462	0.861538	0.528302	0.0342851	0.49216	0.563095
35	112	23	0	0.205357	0.794643	0.419811	0.0338956	0.391804	0.447538
36	89	17	0	0.191011	0.808989	0.339623	0.0325257	0.318037	0.361311
37	72	13	0	0.180556	0.819444	0.278302	0.03078	0.261631	0.295194
38	59	16	0	0.271186	0.728814	0.20283	0.0276168	0.191965	0.213917
39	43	4	0	0.0930233	0.906977	0.183962	0.0266104	0.174472	0.193657
40	39	8	0	0.205128	0.794872	0.146226	0.024267	0.139352	0.15326
41	31	5	0	0.16129	0.83871	0.122642	0.0225289	0.117289	0.128119
42	26	4	0	0.153846	0.846154	0.103774	0.0209452	0.0995625	0.108082
43	22	6	0	0.272727	0.727273	0.0754717	0.018142	0.0728174	0.0781845
44	16	2	0	0.125	0.875	0.0660377	0.0170566	0.0638534	0.0682687
45	14	2	0	0.142857	0.857143	0.0566038	0.0158709	0.0548609	0.0583824
46	12	3	0	0.25	0.75	0.0424528	0.0138473	0.0413113	0.0436157
47	9	2	0	0.222222	0.777778	0.0330189	0.0122722	0.0322314	0.0338198
48	7	3	0	0.428571	0.571429	0.0188679	0.00934454	0.0185247	0.0192159
49	4	1	0	0.25	0.75	0.0141509	0.00811204	0.0139273	0.0143773
50	3	2	0	0.666667	0.333333	0.00471698	0.00470584	0.00467364	0.00476065
51	1	0	0
52	1	1	0	1	0	0	0
Mean survival time (TubGS>CecA1 +RU(1)):
Mean survival time	Standard deviation	Lower bound (95%)	Upper bound (95%)
35.0991	0.377273	34.3596	35.8385
Quantiles estimation (TubGS>CecA1 +RU(1)):
Quantile	Estimate	Lower bound (95%)	Upper bound (95%)
0.75	38	37	39
0.5	35	34	35
0.25	32	31	33

## Sheet: Fig 1G –RU
Related to Fig 1G
XLSTAT 2014.5.02 - Kaplan-Meier analysis
Summary statistics (TiGS2>Dro -RU):
Total observed	Total failed	Total censored
174	173	1
Kaplan-Meier table (TiGS2>Dro -RU):
Age (days)	At risk (Nx)	Failed (Dx)	Censored (Cx)	Proportion failed	Survival rate	Survival distribution function	Standard error of the survival function	Lower bound (95%)	Upper bound (95%)
1	174	0	0
2	174	0	0
3	174	0	0
4	174	0	0
5	174	0	0
6	174	0	0
7	174	0	0
8	174	0	0
9	174	0	0
10	174	0	0
11	174	0	0
12	174	0	0
13	174	0	0
14	174	0	0
15	174	1	0	0.00574713	0.994253	0.994253	0.00573059	0.960349	0.999179
16	173	1	0	0.00578035	0.99422	0.988506	0.00808082	0.955524	0.997067
17	172	1	0	0.00581395	0.994186	0.982759	0.00986813	0.948491	0.994297
18	171	0	0
19	171	1	0	0.00584795	0.994152	0.977011	0.0113614	0.941212	0.991112
20	170	4	0	0.0235294	0.976471	0.954023	0.0158772	0.912862	0.975994
21	166	6	0	0.0361446	0.963855	0.91954	0.0206205	0.873013	0.949509
22	160	7	0	0.04375	0.95625	0.87931	0.0246963	0.829122	0.915505
23	153	15	0	0.0980392	0.901961	0.793103	0.0307091	0.740428	0.836279
24	138	19	0	0.137681	0.862319	0.683908	0.0352477	0.634007	0.728502
25	119	19	0	0.159664	0.840336	0.574713	0.0374793	0.531295	0.615642
26	100	21	0	0.21	0.79	0.454023	0.0377443	0.420143	0.487244
27	79	21	0	0.265823	0.734177	0.333333	0.0357371	0.310076	0.356738
28	58	10	0	0.172414	0.827586	0.275862	0.033883	0.257688	0.294308
29	48	12	0	0.25	0.75	0.206897	0.0307091	0.194584	0.219482
30	36	7	0	0.194444	0.805556	0.166667	0.0282526	0.157552	0.176007
31	29	9	0	0.310345	0.689655	0.114943	0.0241797	0.109565	0.120459
32	20	4	0	0.2	0.8	0.091954	0.0219061	0.0880553	0.0959512
33	16	3	0	0.1875	0.8125	0.0747126	0.0199325	0.0718289	0.0776665
34	13	5	0	0.384615	0.615385	0.045977	0.0158772	0.0445613	0.0474228
35	8	4	0	0.5	0.5	0.0229885	0.0113614	0.0224808	0.0235046
36	4	1	1	0.25	0.75	0.0172414	0.00986813	0.0169103	0.0175773
37	2	2	0	1	0	0	0
Mean survival time (TiGS2>Dro -RU):
Mean survival time	Standard deviation	Lower bound (95%)	Upper bound (95%)
26.5345	0.307233	25.9323	27.1366
Quantiles estimation (TiGS2>Dro -RU):
Quantile	Estimate	Lower bound (95%)	Upper bound (95%)
0.75	29	28	30
0.5	26	26	27
0.25	24	23	25

## Sheet: Fig 1G +RU
Related to Fig 1G
XLSTAT 2014.5.02 - Kaplan-Meier analysis
Summary statistics (TiGS2>Dro +RU(10)):
Total observed	Total failed	Total censored
169	162	7
Kaplan-Meier table (TiGS2>Dro +RU(10)):
Age (days)	At risk (Nx)	Failed (Dx)	Censored (Cx)	Proportion failed	Survival rate	Survival distribution function	Standard error of the survival function	Lower bound (95%)	Upper bound (95%)
1	169	0	0
2	169	0	0
3	169	0	0
4	169	0	0
5	169	0	0
6	169	0	0
7	169	0	0
8	169	0	0
9	169	0	0
10	169	0	2
11	167	0	0
12	167	0	0
13	167	0	1
14	166	0	0
15	166	1	0	0.0060241	0.993976	0.993976	0.00600592	0.958494	0.999139
16	165	1	0	0.00606061	0.993939	0.987952	0.00846788	0.953454	0.996922
17	164	2	0	0.0121951	0.987805	0.975904	0.0119021	0.938499	0.990671
18	162	1	0	0.00617284	0.993827	0.96988	0.0132659	0.930935	0.987015
19	161	1	0	0.00621118	0.993789	0.963855	0.0144868	0.923476	0.98312
20	160	2	0	0.0125	0.9875	0.951807	0.0166231	0.908892	0.974785
21	158	0	0
22	158	7	0	0.0443038	0.955696	0.909639	0.0222521	0.860622	0.941993
23	151	7	0	0.0463576	0.953642	0.86747	0.0263166	0.815175	0.905819
24	144	12	0	0.0833333	0.916667	0.795181	0.0313231	0.741125	0.839181
25	132	17	0	0.128788	0.871212	0.692771	0.0358073	0.641212	0.738469
26	115	11	0	0.0956522	0.904348	0.626506	0.0375449	0.578516	0.67065
27	104	14	0	0.134615	0.865385	0.542169	0.0386693	0.500144	0.582229
28	90	18	3	0.2	0.8	0.433735	0.0384652	0.40083	0.466157
29	69	21	1	0.304348	0.695652	0.301729	0.0359619	0.2806	0.323106
30	47	8	0	0.170213	0.829787	0.250371	0.0341183	0.233792	0.267261
31	39	7	0	0.179487	0.820513	0.205432	0.0319437	0.192723	0.218438
32	32	4	0	0.125	0.875	0.179753	0.0304219	0.169171	0.190602
33	28	4	0	0.142857	0.857143	0.154074	0.0286576	0.145535	0.16284
34	24	6	0	0.25	0.75	0.115556	0.0254444	0.10987	0.121395
35	18	2	0	0.111111	0.888889	0.102716	0.0241828	0.0979126	0.107649
36	16	1	0	0.0625	0.9375	0.0962964	0.023508	0.0919182	0.100792
37	15	2	0	0.133333	0.866667	0.0834569	0.0220572	0.0798955	0.0871113
38	13	3	0	0.230769	0.769231	0.0641976	0.0195701	0.0617652	0.06669
39	10	1	0	0.1	0.9	0.0577778	0.0186364	0.0556924	0.0599133
40	9	3	0	0.333333	0.666667	0.0385186	0.0153879	0.0373689	0.0396924
41	6	1	0	0.166667	0.833333	0.0320988	0.014099	0.0312205	0.0329945
42	5	0	0
43	5	3	0	0.6	0.4	0.0128395	0.00901448	0.0126142	0.0130679
44	2	0	0
45	2	0	0
46	2	0	0
47	2	0	0
48	2	0	0
49	2	0	0
50	2	2	0	1	0	0	0
Mean survival time (TiGS2>Dro +RU(10)):
Mean survival time	Standard deviation	Lower bound (95%)	Upper bound (95%)
28.4666	0.447215	27.5901	29.3431
Quantiles estimation (TiGS2>Dro +RU(10)):
Quantile	Estimate	Lower bound (95%)	Upper bound (95%)
0.75	31	29	32
0.5	28	27	29
0.25	25	24	26
