# Supplementary material for: Antimicrobial peptides extend lifespan in Drosophila
Source: PLoS One. 2017 May 17;12(5):e0176689. doi: 10.1371/journal.pone.0176689 (PMC5435158; doi:10.1371/journal.pone.0176689)
Supplement: S2 File — (XLSX) [file pone.0176689.s009.xlsx]

## Sheet: Fig 2C –RU
Related to Fig 2C
XLSTAT 2014.5.02 - Kaplan-Meier analysis
Summary statistics (TubGS>Dro –RU):
Total observed	Total failed	Total censored
220	209	11
Kaplan-Meier table (TubGS>Dro –RU):
Age (days)	At risk (Nx)	Failed (Dx)	Censored (Cx)	Proportion failed	Survival rate	Survival distribution function	Standard error of the survival function	Lower bound (95%)	Upper bound (95%)
1	220	0	0
2	220	0	0
3	220	0	0
4	220	0	0
5	220	0	0
6	220	0	0
7	220	0	0
8	220	0	0
9	220	0	0
10	220	0	0
11	220	0	0
12	220	0	10
13	210	0	0
14	210	0	0
15	210	0	0
16	210	0	0
17	210	0	0
18	210	0	0
19	210	0	0
20	210	0	0
21	210	0	0
22	210	2	0	0.00952381	0.990476	0.990476	0.00670221	0.962943	0.997578
23	208	6	0	0.0288462	0.971154	0.961905	0.0132097	0.927146	0.980255
24	202	8	0	0.039604	0.960396	0.92381	0.0183076	0.882821	0.950857
25	194	12	0	0.0618557	0.938144	0.866667	0.0234577	0.820926	0.901424
26	182	11	0	0.0604396	0.93956	0.814286	0.026835	0.76691	0.852961
27	171	17	0	0.0994152	0.900585	0.733333	0.0305158	0.686519	0.774329
28	154	12	0	0.0779221	0.922078	0.67619	0.0322901	0.6313	0.716881
29	142	15	0	0.105634	0.894366	0.604762	0.0337374	0.5635	0.643419
30	127	10	1	0.0787402	0.92126	0.557143	0.0342772	0.518858	0.59365
31	116	10	0	0.0862069	0.913793	0.509113	0.0345236	0.474138	0.542971
32	106	9	0	0.0849057	0.915094	0.465887	0.0344684	0.434114	0.497004
33	97	13	0	0.134021	0.865979	0.403448	0.0339213	0.376557	0.43016
34	84	15	0	0.178571	0.821429	0.331404	0.0325674	0.310327	0.352609
35	69	10	0	0.144928	0.855072	0.283374	0.0311887	0.26617	0.300798
36	59	12	0	0.20339	0.79661	0.225739	0.0289448	0.213056	0.238661
37	47	9	0	0.191489	0.808511	0.182512	0.0267492	0.173049	0.192183
38	38	4	0	0.105263	0.894737	0.1633	0.0256003	0.1552	0.171585
39	34	2	0	0.0588235	0.941176	0.153695	0.0249792	0.146257	0.161304
40	32	7	0	0.21875	0.78125	0.120074	0.0225165	0.114837	0.125434
41	25	4	0	0.16	0.84	0.100862	0.0208625	0.0967855	0.105034
42	21	3	0	0.142857	0.857143	0.0864532	0.0194702	0.0831913	0.0897895
43	18	2	0	0.111111	0.888889	0.0768473	0.0184537	0.0740985	0.0796574
44	16	3	0	0.1875	0.8125	0.0624384	0.0167642	0.0604084	0.0645115
45	13	2	0	0.153846	0.846154	0.0528325	0.0155002	0.0512435	0.0544537
46	11	1	0	0.0909091	0.909091	0.0480296	0.0148165	0.0466483	0.0494379
47	10	4	0	0.4	0.6	0.0288177	0.0115929	0.0281683	0.0294779
48	6	1	0	0.166667	0.833333	0.0240148	0.0106091	0.0235192	0.0245179
49	5	1	0	0.2	0.8	0.0192118	0.00951256	0.0188561	0.0195725
50	4	3	0	0.75	0.25	0.00480296	0.00479133	0.00475802	0.00484823
51	1	1	0	1	0	0	0
Mean survival time (TubGS>Dro –RU):
Mean survival time	Standard deviation	Lower bound (95%)	Upper bound (95%)
32.4714	0.450167	31.5891	33.3537
Quantiles estimation (TubGS>Dro –RU):
Quantile	Estimate	Lower bound (95%)	Upper bound (95%)
0.75	36	35	37
0.5	32	30	33
0.25	27	27	28

## Sheet: Fig 2C +RU
Related to Fig 2C
XLSTAT 2014.5.02 - Kaplan-Meier analysis
Summary statistics (TubGS>Dro +RU(1)):
Total observed	Total failed	Total censored
221	197	24
Kaplan-Meier table (TubGS>Dro +RU(1)):
Age (days)	At risk (Nx)	Failed (Dx)	Censored (Cx)	Proportion failed	Survival rate	Survival distribution function	Standard error of the survival function	Lower bound (95%)	Upper bound (95%)
1	221	0	0
2	221	0	0
3	221	0	0
4	221	0	0
5	221	0	0
6	221	0	0
7	221	0	0
8	221	0	0
9	221	0	0
10	221	0	0
11	221	0	0
12	221	0	11
13	210	0	0
14	210	0	2
15	208	0	3
16	205	0	0
17	205	0	3
18	202	0	1
19	201	0	0
20	201	0	0
21	201	0	1
22	200	1	0	0.005	0.995	0.995	0.00498748	0.965376	0.999287
23	199	0	0
24	199	0	0
25	199	2	0	0.0100503	0.98995	0.985	0.00859506	0.954973	0.995054
26	197	3	0	0.0152284	0.984772	0.97	0.0120623	0.935951	0.986082
27	194	3	0	0.0154639	0.984536	0.955	0.0146586	0.917655	0.975631
28	191	6	0	0.0314136	0.968586	0.925	0.0186246	0.882923	0.952359
29	185	6	0	0.0324324	0.967568	0.895	0.0216766	0.849847	0.927154
30	179	1	0	0.00558659	0.994413	0.89	0.0221246	0.844453	0.922817
31	178	8	0	0.0449438	0.955056	0.85	0.0252488	0.802225	0.887048
32	170	12	0	0.0705882	0.929412	0.79	0.028801	0.741186	0.830669
33	158	18	0	0.113924	0.886076	0.7	0.0324037	0.652992	0.741932
34	140	16	0	0.114286	0.885714	0.62	0.034322	0.576795	0.660152
35	124	18	0	0.145161	0.854839	0.53	0.0352916	0.492649	0.565897
36	106	15	0	0.141509	0.858491	0.455	0.0352119	0.423337	0.48608
37	91	14	0	0.153846	0.846154	0.385	0.0344075	0.359016	0.410902
38	77	11	1	0.142857	0.857143	0.33	0.0332491	0.308577	0.35156
39	65	10	1	0.153846	0.846154	0.279231	0.0317743	0.261967	0.296729
40	54	17	1	0.314815	0.685185	0.191325	0.0280258	0.180932	0.201946
41	36	10	0	0.277778	0.722222	0.138179	0.0247726	0.131551	0.144968
42	26	5	0	0.192308	0.807692	0.111606	0.0226806	0.106705	0.116627
43	21	2	0	0.0952381	0.904762	0.100977	0.0217302	0.0967281	0.105329
44	19	2	0	0.105263	0.894737	0.0903478	0.0207019	0.0867255	0.094057
45	17	4	0	0.235294	0.764706	0.0690895	0.0183579	0.0666316	0.0716034
46	13	5	0	0.384615	0.615385	0.0425166	0.0146469	0.041308	0.0437492
47	8	2	0	0.25	0.75	0.0318875	0.0127688	0.0310965	0.0326926
48	6	2	0	0.333333	0.666667	0.0212583	0.0104939	0.0208244	0.0216989
49	4	2	0	0.5	0.5	0.0106292	0.00746829	0.0104745	0.0107856
50	2	1	0	0.5	0.5	0.00531458	0.00529776	0.00525963	0.00536999
51	1	0	0
52	1	1	0	1	0	0	0
Mean survival time (TubGS>Dro +RU(1)):
Mean survival time	Standard deviation	Lower bound (95%)	Upper bound (95%)
36.3627	0.379892	35.6181	37.1072
Quantiles estimation (TubGS>Dro +RU(1)):
Quantile	Estimate	Lower bound (95%)	Upper bound (95%)
0.75	40	39	40
0.5	36	35	37
0.25	33	32	34

## Sheet: Fig 2C –RU+AB
Related to Fig 2C
XLSTAT 2014.5.02 - Kaplan-Meier analysis
Summary statistics (TubGS>Dro –RU/+AB):
Total observed	Total failed	Total censored
217	205	12
Kaplan-Meier table (TubGS>Dro –RU/+AB):
Age (days)	At risk (Nx)	Failed (Dx)	Censored (Cx)	Proportion failed	Survival rate	Survival distribution function	Standard error of the survival function	Lower bound (95%)	Upper bound (95%)
1	217	0	0
2	217	0	0
3	217	0	0
4	217	0	0
5	217	0	0
6	217	0	0
7	217	0	0
8	217	0	0
9	217	0	0
10	217	0	0
11	217	0	0
12	217	0	0
13	217	0	0
14	217	1	0	0.005	0.995	0.995	0.005	0.968	0.999
15	216	0	10
16	206	0	0
17	206	1	0	0.005	0.995	0.991	0.007	0.963	0.998
18	205	0	0
19	205	0	0
20	205	1	0	0.005	0.995	0.986	0.008	0.957	0.995
21	204	0	0
22	204	0	0
23	204	0	0
24	204	2	1	0.01	0.99	0.976	0.011	0.945	0.99
25	201	0	0
26	201	1	0	0.005	0.995	0.971	0.012	0.938	0.987
27	200	7	0	0.035	0.965	0.937	0.017	0.898	0.962
28	193	7	0	0.036	0.964	0.903	0.021	0.86	0.934
29	186	6	0	0.032	0.968	0.874	0.023	0.828	0.908
30	180	8	0	0.044	0.956	0.835	0.026	0.788	0.873
31	172	9	0	0.052	0.948	0.792	0.028	0.744	0.832
32	163	8	1	0.049	0.951	0.753	0.03	0.705	0.794
33	154	8	0	0.052	0.948	0.714	0.032	0.667	0.755
34	146	14	0	0.096	0.904	0.645	0.033	0.601	0.686
35	132	11	0	0.083	0.917	0.591	0.034	0.55	0.63
36	121	10	0	0.083	0.917	0.543	0.035	0.505	0.579
37	111	10	0	0.09	0.91	0.494	0.035	0.459	0.527
38	101	13	0	0.129	0.871	0.43	0.035	0.401	0.459
39	88	13	0	0.148	0.852	0.367	0.034	0.342	0.391
40	75	8	0	0.107	0.893	0.327	0.033	0.307	0.349
41	67	14	0	0.209	0.791	0.259	0.031	0.244	0.275
42	53	8	0	0.151	0.849	0.22	0.029	0.208	0.233
43	45	12	0	0.267	0.733	0.161	0.026	0.153	0.17
44	33	12	0	0.364	0.636	0.103	0.021	0.098	0.107
45	21	10	0	0.476	0.524	0.054	0.016	0.052	0.055
46	11	2	0	0.182	0.818	0.044	0.014	0.043	0.045
47	9	2	0	0.222	0.778	0.034	0.013	0.033	0.035
48	7	4	0	0.571	0.429	0.015	0.008	0.014	0.015
49	3	2	0	0.667	0.333	0.005	0.005	0.005	0.005
50	1	0	0
51	1	0	0
52	1	1	0	1	0	0	0
Mean survival time (TubGS>Dro –RU/+AB):
Mean survival time	Standard deviation	Lower bound (95%)	Upper bound (95%)
36.933	0.438	36.073	37.792
Quantiles estimation (TubGS>Dro –RU/+AB):
Quantile	Estimate	Lower bound (95%)	Upper bound (95%)
0.75	42	41	43
0.5	37	36	38
0.25	33	31	34

## Sheet: Fig 2C +RU+AB
Related to Fig 2C
XLSTAT 2014.5.02 - Kaplan-Meier analysis
Summary statistics (TubGS>Dro +RU(1)/+AB):
Total observed	Total failed	Total censored
221	209	12
Kaplan-Meier table (TubGS>Dro +RU(1)/+AB):
Age (days)	At risk (Nx)	Failed (Dx)	Censored (Cx)	Proportion failed	Survival rate	Survival distribution function	Standard error of the survival function	Lower bound (95%)	Upper bound (95%)
1	221	0	0
2	221	0	0
3	221	0	0
4	221	0	0
5	221	0	0
6	221	0	0
7	221	0	0
8	221	0	0
9	221	0	0
10	221	0	0
11	221	1	0	0.00452489	0.995475	0.995475	0.00451464
12	220	0	0
13	220	0	0
14	220	0	0
15	220	0	0
16	220	2	10	0.00909091	0.990909	0.986425	0.00778396
17	208	2	0	0.00961538	0.990385	0.97694	0.010197
18	206	1	0	0.00485437	0.995146	0.972198	0.0111961
19	205	2	0	0.0097561	0.990244	0.962713	0.0129407
20	203	0	0
21	203	0	0
22	203	1	0	0.00492611	0.995074	0.957971	0.0137185
23	202	0	0
24	202	2	0	0.00990099	0.990099	0.948486	0.0151335
25	200	0	0
26	200	0	0
27	200	1	0	0.005	0.995	0.943743	0.0157835
28	199	5	0	0.0251256	0.974874	0.920031	0.0186114
29	194	4	1	0.0206186	0.979381	0.901062	0.0205026
30	189	12	0	0.0634921	0.936508	0.843851	0.0249821
31	177	7	0	0.039548	0.960452	0.810479	0.0269913
32	170	5	0	0.0294118	0.970588	0.786641	0.0282243
33	165	15	0	0.0909091	0.909091	0.715128	0.0311175
34	150	14	0	0.0933333	0.906667	0.648383	0.0329317
35	136	12	0	0.0882353	0.911765	0.591173	0.0339152
36	124	16	0	0.129032	0.870968	0.514892	0.0344862
37	108	14	0	0.12963	0.87037	0.448147	0.0343207
38	94	14	0	0.148936	0.851064	0.381402	0.0335259
39	80	19	1	0.2375	0.7625	0.290819	0.0313494
40	60	9	0	0.15	0.85	0.247196	0.0298292
41	51	15	0	0.294118	0.705882	0.174491	0.0263079
42	36	14	0	0.388889	0.611111	0.106634	0.0214352
43	22	5	0	0.227273	0.772727	0.0823987	0.0191081
44	17	6	0	0.352941	0.647059	0.0533168	0.0156231
45	11	3	0	0.272727	0.727273	0.0387758	0.0134297
46	8	3	0	0.375	0.625	0.0242349	0.0107006
47	5	2	0	0.4	0.6	0.0145409	0.00833142
48	3	0	0
49	3	0	0
50	3	2	0	0.666667	0.333333	0.00484698	0.00483473
51	1	0	0
52	1	1	0	1	0	0	0
Mean survival time (TubGS>Dro +RU(1)/+AB):
Mean survival time	Standard deviation	Lower bound (95%)	Upper bound (95%)
36.1386	0.433452	35.289	36.9881
Estimation of quantiles (TubGS>Dro +RU(1)/+AB):
Quantile	Estimate	Lower bound (95%)	Upper bound (95%)
0.75	40	39	41
0.5	37	36	38
0.25	33	32	34

## Sheet: Fig 2D –RU
Related to Fig 2D
XLSTAT 2014.5.02 - Kaplan-Meier analysis
Summary statistics (TiGS2>Dro –RU):
Total observed	Total failed	Total censored
174	173	1
Kaplan-Meier table (TiGS2>Dro –RU):
Age (days)	At risk (Nx)	Failed (Dx)	Censored (Cx)	Proportion failed	Survival rate	Survival distribution function	Standard error of the survival function	Lower bound (95%)	Upper bound (95%)
1	174	0	0
2	174	0	0
3	174	0	0
4	174	0	0
5	174	0	0
6	174	0	0
7	174	0	0
8	174	0	0
9	174	0	0
10	174	0	0
11	174	0	0
12	174	0	0
13	174	0	0
14	174	0	0
15	174	1	0	0.00574713	0.994253	0.994253	0.00573059	0.960349	0.999179
16	173	1	0	0.00578035	0.99422	0.988506	0.00808082	0.955524	0.997067
17	172	1	0	0.00581395	0.994186	0.982759	0.00986813	0.948491	0.994297
18	171	0	0
19	171	1	0	0.00584795	0.994152	0.977011	0.0113614	0.941212	0.991112
20	170	4	0	0.0235294	0.976471	0.954023	0.0158772	0.912862	0.975994
21	166	6	0	0.0361446	0.963855	0.91954	0.0206205	0.873013	0.949509
22	160	7	0	0.04375	0.95625	0.87931	0.0246963	0.829122	0.915505
23	153	15	0	0.0980392	0.901961	0.793103	0.0307091	0.740428	0.836279
24	138	19	0	0.137681	0.862319	0.683908	0.0352477	0.634007	0.728502
25	119	19	0	0.159664	0.840336	0.574713	0.0374793	0.531295	0.615642
26	100	21	0	0.21	0.79	0.454023	0.0377443	0.420143	0.487244
27	79	21	0	0.265823	0.734177	0.333333	0.0357371	0.310076	0.356738
28	58	10	0	0.172414	0.827586	0.275862	0.033883	0.257688	0.294308
29	48	12	0	0.25	0.75	0.206897	0.0307091	0.194584	0.219482
30	36	7	0	0.194444	0.805556	0.166667	0.0282526	0.157552	0.176007
31	29	9	0	0.310345	0.689655	0.114943	0.0241797	0.109565	0.120459
32	20	4	0	0.2	0.8	0.091954	0.0219061	0.0880553	0.0959512
33	16	3	0	0.1875	0.8125	0.0747126	0.0199325	0.0718289	0.0776665
34	13	5	0	0.384615	0.615385	0.045977	0.0158772	0.0445613	0.0474228
35	8	4	0	0.5	0.5	0.0229885	0.0113614	0.0224808	0.0235046
36	4	1	1	0.25	0.75	0.0172414	0.00986813	0.0169103	0.0175773
37	2	2	0	1	0	0	0
Mean survival time (TiGS2>Dro –RU):
Mean survival time	Standard deviation	Lower bound (95%)	Upper bound (95%)
26.5345	0.307233	25.9323	27.1366
Quantiles estimation (TiGS2>Dro –RU):
Quantile	Estimate	Lower bound (95%)	Upper bound (95%)
0.75	29	28	30
0.5	26	26	27
0.25	24	23	25

## Sheet: Fig 2D +RU
Related to Fig 2D
XLSTAT 2014.5.02 - Kaplan-Meier analysis
Summary statistics (TiGS2>Dro +RU(10)):
Total observed	Total failed	Total censored
169	162	7
Kaplan-Meier table (TiGS2>Dro +RU(10)):
Age (days)	At risk (Nx)	Failed (Dx)	Censored (Cx)	Proportion failed	Survival rate	Survival distribution function	Standard error of the survival function	Lower bound (95%)	Upper bound (95%)
1	169	0	0
2	169	0	0
3	169	0	0
4	169	0	0
5	169	0	0
6	169	0	0
7	169	0	0
8	169	0	0
9	169	0	0
10	169	0	2
11	167	0	0
12	167	0	0
13	167	0	1
14	166	0	0
15	166	1	0	0.0060241	0.993976	0.993976	0.00600592	0.958494	0.999139
16	165	1	0	0.00606061	0.993939	0.987952	0.00846788	0.953454	0.996922
17	164	2	0	0.0121951	0.987805	0.975904	0.0119021	0.938499	0.990671
18	162	1	0	0.00617284	0.993827	0.96988	0.0132659	0.930935	0.987015
19	161	1	0	0.00621118	0.993789	0.963855	0.0144868	0.923476	0.98312
20	160	2	0	0.0125	0.9875	0.951807	0.0166231	0.908892	0.974785
21	158	0	0
22	158	7	0	0.0443038	0.955696	0.909639	0.0222521	0.860622	0.941993
23	151	7	0	0.0463576	0.953642	0.86747	0.0263166	0.815175	0.905819
24	144	12	0	0.0833333	0.916667	0.795181	0.0313231	0.741125	0.839181
25	132	17	0	0.128788	0.871212	0.692771	0.0358073	0.641212	0.738469
26	115	11	0	0.0956522	0.904348	0.626506	0.0375449	0.578516	0.67065
27	104	14	0	0.134615	0.865385	0.542169	0.0386693	0.500144	0.582229
28	90	18	3	0.2	0.8	0.433735	0.0384652	0.40083	0.466157
29	69	21	1	0.304348	0.695652	0.301729	0.0359619	0.2806	0.323106
30	47	8	0	0.170213	0.829787	0.250371	0.0341183	0.233792	0.267261
31	39	7	0	0.179487	0.820513	0.205432	0.0319437	0.192723	0.218438
32	32	4	0	0.125	0.875	0.179753	0.0304219	0.169171	0.190602
33	28	4	0	0.142857	0.857143	0.154074	0.0286576	0.145535	0.16284
34	24	6	0	0.25	0.75	0.115556	0.0254444	0.10987	0.121395
35	18	2	0	0.111111	0.888889	0.102716	0.0241828	0.0979126	0.107649
36	16	1	0	0.0625	0.9375	0.0962964	0.023508	0.0919182	0.100792
37	15	2	0	0.133333	0.866667	0.0834569	0.0220572	0.0798955	0.0871113
38	13	3	0	0.230769	0.769231	0.0641976	0.0195701	0.0617652	0.06669
39	10	1	0	0.1	0.9	0.0577778	0.0186364	0.0556924	0.0599133
40	9	3	0	0.333333	0.666667	0.0385186	0.0153879	0.0373689	0.0396924
41	6	1	0	0.166667	0.833333	0.0320988	0.014099	0.0312205	0.0329945
42	5	0	0
43	5	3	0	0.6	0.4	0.0128395	0.00901448	0.0126142	0.0130679
44	2	0	0
45	2	0	0
46	2	0	0
47	2	0	0
48	2	0	0
49	2	0	0
50	2	2	0	1	0	0	0
Mean survival time (TiGS2>Dro +RU(10)):
Mean survival time	Standard deviation	Lower bound (95%)	Upper bound (95%)
28.4666	0.447215	27.5901	29.3431
Quantiles estimation (TiGS2>Dro +RU(10)):
Quantile	Estimate	Lower bound (95%)	Upper bound (95%)
0.75	31	29	32
0.5	28	27	29
0.25	25	24	26

## Sheet: Fig 2D –RU+AB
Related to Fig 2D
XLSTAT 2014.5.02 - Kaplan-Meier analysis
Summary statistics (TiGS2>Dro –RU/+AB):
Total observed	Total failed	Total censored
218	198	20
Kaplan-Meier table (TiGS2>Dro –RU/+AB):
Age (days)	At risk (Nx)	Failed (Dx)	Censored (Cx)	Proportion failed	Survival rate	Survival distribution function	Standard error of the survival function	Lower bound (95%)	Upper bound (95%)
1	218	0	0
2	218	0	0
3	218	0	0
4	218	0	0
5	218	0	0
6	218	0	0
7	218	0	0
8	218	0	0
9	218	0	0
10	218	0	0
11	218	0	0
12	218	0	0
13	218	0	0
14	218	0	0
15	218	0	0
16	218	0	0
17	218	1	0	0.00458716	0.995413	0.995413	0.00457662	0.96817	0.999347
18	217	2	10	0.00921659	0.990783	0.986239	0.00789033	0.958581	0.995471
19	205	0	10
20	195	4	0	0.0205128	0.979487	0.966008	0.0126471	0.93163	0.983254
21	191	1	0	0.0052356	0.994764	0.96095	0.0135545	0.92533	0.979763
22	190	4	0	0.0210526	0.978947	0.94072	0.0166203	0.901099	0.964776
23	186	3	0	0.016129	0.983871	0.925547	0.0185175	0.883663	0.952752
24	183	6	0	0.0327869	0.967213	0.895201	0.0216616	0.850057	0.927332
25	177	10	0	0.0564972	0.943503	0.844625	0.0256719	0.796539	0.882187
26	167	18	0	0.107784	0.892216	0.753587	0.030585	0.704914	0.795416
27	149	20	0	0.134228	0.865772	0.652435	0.0338244	0.607282	0.693753
28	129	23	0	0.178295	0.821705	0.536109	0.0354391	0.49813	0.572531
29	106	15	0	0.141509	0.858491	0.460245	0.0354263	0.428	0.491851
30	91	16	0	0.175824	0.824176	0.379323	0.0344936	0.353671	0.40492
31	75	6	0	0.08	0.92	0.348977	0.0338859	0.325854	0.372177
32	69	12	0	0.173913	0.826087	0.288285	0.032205	0.27021	0.306585
33	57	12	0	0.210526	0.789474	0.227594	0.0298122	0.214425	0.241014
34	45	10	0	0.222222	0.777778	0.177017	0.0271404	0.167708	0.186537
35	35	2	0	0.0571429	0.942857	0.166902	0.0265153	0.158329	0.175674
36	33	13	0	0.393939	0.606061	0.101153	0.0214424	0.0969521	0.105454
37	20	5	0	0.25	0.75	0.0758645	0.0188295	0.0730964	0.0786959
38	15	4	0	0.266667	0.733333	0.055634	0.0163004	0.0538751	0.05743
39	11	4	0	0.363636	0.636364	0.0354034	0.0131419	0.0344997	0.0363236
40	7	1	0	0.142857	0.857143	0.0303458	0.012199	0.0296264	0.0310776
41	6	1	0	0.166667	0.833333	0.0252882	0.0111651	0.0247392	0.025846
42	5	0	0
43	5	1	0	0.2	0.8	0.0202305	0.0100123	0.0198364	0.0206304
44	4	2	0	0.5	0.5	0.0101153	0.00711626	0.00997495	0.0102571
45	2	0	0
46	2	0	0
47	2	0	0
48	2	0	0
49	2	0	0
50	2	0	0
51	2	0	0
52	2	0	0
53	2	0	0
54	2	1	0	0.5	0.5	0.00505763	0.00504481	0.00500783	0.00510784
55	1	0	0
56	1	0	0
57	1	0	0
58	1	0	0
59	1	1	0	1	0	0	0
Mean survival time (TiGS2>Dro –RU/+AB):
Mean survival time	Standard deviation	Lower bound (95%)	Upper bound (95%)
29.9871	0.398101	29.2068	30.7673
Quantiles estimation (TiGS2>Dro –RU/+AB):
Quantile	Estimate	Lower bound (95%)	Upper bound (95%)
0.75	33	32	34
0.5	29	28	30
0.25	27	26	27

## Sheet: Fig 2D +RU+AB
Related to Fig 2D
XLSTAT 2014.5.02 - Kaplan-Meier analysis
Summary statistics (TiGS2>Dro +RU(10)/+AB):
Total observed	Total failed	Total censored
223	200	23
Kaplan-Meier table (TiGS2>Dro +RU(10)/+AB):
Age (days)	At risk (Nx)	Failed (Dx)	Censored (Cx)	Proportion failed	Survival rate	Survival distribution function	Standard error of the survival function	Lower bound (95%)	Upper bound (95%)
1	223	0	0
2	223	0	0
3	223	0	0
4	223	0	0
5	223	0	0
6	223	0	0
7	223	0	0
8	223	0	0
9	223	0	0
10	223	0	1
11	222	0	0
12	222	0	0
13	222	0	0
14	222	0	1
15	221	1	0	0.00452489	0.995475	0.995475	0.00451464
16	220	2	0	0.00909091	0.990909	0.986425	0.00778396
17	218	0	0
18	218	2	10	0.00917431	0.990826	0.977376	0.0100028
19	206	0	10
20	196	0	0
21	196	0	0
22	196	3	0	0.0153061	0.984694	0.962416	0.0130566
23	193	6	0	0.0310881	0.968912	0.932496	0.0174528
24	187	4	0	0.0213904	0.97861	0.91255	0.0197242
25	183	11	0	0.0601093	0.939891	0.857697	0.0245106
26	172	14	0	0.0813953	0.918605	0.787884	0.0287531
27	158	11	0	0.0696203	0.93038	0.733032	0.0311467
28	147	14	0	0.0952381	0.904762	0.663219	0.0333032
29	133	12	0	0.0902256	0.909774	0.60338	0.0344887
30	121	29	0	0.239669	0.760331	0.458768	0.0351557
31	92	23	0	0.25	0.75	0.344076	0.0335284
32	69	14	0	0.202899	0.797101	0.274264	0.031492
33	55	17	0	0.309091	0.690909	0.189491	0.0276673
34	38	8	1	0.210526	0.789474	0.149598	0.0251823
35	29	7	0	0.241379	0.758621	0.113488	0.0225004
36	22	7	0	0.318182	0.681818	0.0773784	0.0190357
37	15	5	0	0.333333	0.666667	0.0515856	0.0158035
38	10	1	0	0.1	0.9	0.0464271	0.0150415
39	9	1	0	0.111111	0.888889	0.0412685	0.0142274
40	8	6	0	0.75	0.25	0.0103171	0.00725033
41	2	0	0
42	2	1	0	0.5	0.5	0.00515856	0.00514268
43	1	0	0
44	1	0	0
45	1	0	0
46	1	0	0
47	1	0	0
48	1	0	0
49	1	0	0
50	1	0	0
51	1	0	0
52	1	0	0
53	1	0	0
54	1	0	0
55	1	0	0
56	1	1	0	1	0	0	0
Mean survival time (TiGS2>Dro +RU(10)/+AB):
Mean survival time	Standard deviation	Lower bound (95%)	Upper bound (95%)
30.1697	0.343532	29.4964	30.843
Estimation of quantiles (TiGS2>Dro +RU(10)/+AB):
Quantile	Estimate	Lower bound (95%)	Upper bound (95%)
0.75	33	32	33
0.5	30	30	31
0.25	27	26	28
