# Supplementary material for: Antimicrobial peptides extend lifespan in Drosophila
Source: PLoS One. 2017 May 17;12(5):e0176689. doi: 10.1371/journal.pone.0176689 (PMC5435158; doi:10.1371/journal.pone.0176689)
Supplement: S3 File — (XLSX) [file pone.0176689.s010.xlsx]

## Sheet: Figure A in S1 Fig –RU 
Related to Figure A in S1 Fig
XLSTAT 2014.5.02 - Kaplan-Meier analysis
Summary statistics (TubGS>Dro –RU):
Total observed	Total failed	Total censored
111	107	4
Kaplan-Meier table (TubGS>Dro –RU):
Age (days)	At risk (Nx)	Failed (Dx)	Censored (Cx)	Proportion failed	Survival rate	Survival distribution function	Standard error of the survival function	Lower bound (95%)	Upper bound (95%)
1	111	0	0
2	111	0	0
3	111	0	0
4	111	0	0
5	111	0	0
6	111	0	0
7	111	0	0
8	111	0	0
9	111	0	0
10	111	0	0
11	111	0	0
12	111	0	0
13	111	0	0
14	111	0	0
15	111	0	0
16	111	1	0	0.00900901	0.990991	0.990991	0.00896834	0.938829	0.998703
17	110	0	0
18	110	1	0	0.00909091	0.990909	0.981982	0.0126254	0.931546	0.995349
19	109	0	0
20	109	1	0	0.00917431	0.990826	0.972973	0.0153918	0.920907	0.990931
21	108	3	0	0.0277778	0.972222	0.945946	0.0214628	0.888281	0.974271
22	105	2	4	0.0190476	0.980952	0.927928	0.0245459	0.867354	0.961445
23	99	3	0	0.030303	0.969697	0.899809	0.0286725	0.835458	0.939885
24	96	5	0	0.0520833	0.947917	0.852944	0.0339867	0.78522	0.900651
25	91	7	0	0.0769231	0.923077	0.787333	0.039394	0.718752	0.841037
26	84	7	0	0.0833333	0.916667	0.721722	0.0432174	0.655185	0.77762
27	77	3	0	0.038961	0.961039	0.693603	0.0444784	0.628578	0.749546
28	74	10	0	0.135135	0.864865	0.599873	0.0473243	0.541863	0.652976
29	64	8	0	0.125	0.875	0.524889	0.0482665	0.47404	0.573164
30	56	11	0	0.196429	0.803571	0.421785	0.0477586	0.382079	0.460911
31	45	10	0	0.222222	0.777778	0.328055	0.0454213	0.299019	0.35736
32	35	7	0	0.2	0.8	0.262444	0.0425718	0.240794	0.284556
33	28	3	0	0.107143	0.892857	0.234325	0.0409893	0.215747	0.253373
34	25	5	0	0.2	0.8	0.18746	0.0377716	0.173795	0.201539
35	20	3	0	0.15	0.85	0.159341	0.0354233	0.148456	0.170576
36	17	5	0	0.294118	0.705882	0.112476	0.0305828	0.105844	0.119327
37	12	1	0	0.0833333	0.916667	0.103103	0.0294355	0.0972513	0.109147
38	11	4	0	0.363636	0.636364	0.0656111	0.0239688	0.0625746	0.0687392
39	7	1	0	0.142857	0.857143	0.0562381	0.0223022	0.0538148	0.0587314
40	6	0	0
41	6	3	0	0.5	0.5	0.028119	0.016004	0.0272469	0.029011
42	3	0	0
43	3	1	0	0.333333	0.666667	0.018746	0.0131302	0.0182682	0.0192331
44	2	0	0
45	2	0	0
46	2	1	0	0.5	0.5	0.00937301	0.00932885	0.00920286	0.00954562
47	1	1	0	1	0	0	0
Mean survival time (TubGS>Dro –RU):
Mean survival time	Standard deviation	Lower bound (95%)	Upper bound (95%)
29.9819	0.540894	28.9218	31.042
Quantiles estimation (TubGS>Dro –RU):
Quantile	Estimate	Lower bound (95%)	Upper bound (95%)
0.75	33	31	35
0.5	30	29	31
0.25	26	25	28

## Sheet: Figure A in S1 Fig +RU 
Related to Figure A in S1 Fig
XLSTAT 2014.5.02 - Kaplan-Meier analysis
Summary statistics (TubGS>Dro +RU(1)):
Total observed	Total failed	Total censored
112	107	5
Kaplan-Meier table (TubGS>Dro +RU(1)):
Age (days)	At risk (Nx)	Failed (Dx)	Censored (Cx)	Proportion failed	Survival rate	Survival distribution function	Standard error of the survival function	Lower bound (95%)	Upper bound (95%)
1	112	0	0
2	112	0	0
3	112	0	0
4	112	0	0
5	112	0	0
6	112	0	0
7	112	0	0
8	112	0	0
9	112	0	0
10	112	0	0
11	112	0	0
12	112	0	0
13	112	0	0
14	112	0	0
15	112	0	0
16	112	0	0
17	112	0	0
18	112	0	0
19	112	0	0
20	112	0	0
21	112	0	0
22	112	1	4	0.00892857	0.991071	0.991071	0.00888862	0.939352	0.998715
23	107	2	0	0.0186916	0.981308	0.972547	0.0156351	0.919709	0.990784
24	105	3	0	0.0285714	0.971429	0.94476	0.021925	0.88599	0.973677
25	102	5	1	0.0490196	0.95098	0.898448	0.0290287	0.83346	0.938991
26	96	3	0	0.03125	0.96875	0.870371	0.0323322	0.803206	0.9158
27	93	2	0	0.0215054	0.978495	0.851654	0.0342389	0.783581	0.899672
28	91	4	0	0.043956	0.956044	0.814218	0.0375028	0.745357	0.866121
29	87	6	0	0.0689655	0.931034	0.758065	0.0413332	0.689983	0.813226
30	81	9	0	0.111111	0.888889	0.673836	0.0452833	0.610003	0.729581
31	72	8	0	0.111111	0.888889	0.598965	0.0473609	0.541012	0.652042
32	64	8	0	0.125	0.875	0.524095	0.0482748	0.473322	0.572314
33	56	9	0	0.160714	0.839286	0.439865	0.0479914	0.398142	0.480748
34	47	10	0	0.212766	0.787234	0.346277	0.0460096	0.315171	0.377544
35	37	6	0	0.162162	0.837838	0.290124	0.0438896	0.265397	0.315263
36	31	3	0	0.0967742	0.903226	0.262047	0.0425305	0.240451	0.284104
37	28	3	0	0.107143	0.892857	0.233971	0.0409464	0.21544	0.252971
38	25	4	0	0.16	0.84	0.196535	0.0384358	0.181951	0.211549
39	21	4	0	0.190476	0.809524	0.1591	0.0353799	0.148245	0.170304
40	17	3	0	0.176471	0.823529	0.131024	0.0326393	0.122779	0.13954
41	14	3	0	0.214286	0.785714	0.102947	0.0293961	0.0971119	0.108974
42	11	1	0	0.0909091	0.909091	0.0935883	0.0281742	0.088503	0.0988385
43	10	2	0	0.2	0.8	0.0748707	0.025459	0.071192	0.0786638
44	8	3	0	0.375	0.625	0.0467942	0.0204307	0.0449456	0.0486933
45	5	2	0	0.4	0.6	0.0280765	0.0159805	0.027207	0.0289658
46	3	3	0	1	0	0	0
Mean survival time (TubGS>Dro +RU(1)):
Mean survival time	Standard deviation	Lower bound (95%)	Upper bound (95%)
33.3033	0.55729	32.211	34.3955
Quantiles estimation (TubGS>Dro +RU(1)):
Quantile	Estimate	Lower bound (95%)	Upper bound (95%)
0.75	37	35	39
0.5	33	32	34
0.25	30	28	31

## Sheet: Figure B in S1 Fig –RU 
Related to Figure B in S1 Fig
XLSTAT 2014.5.02 - Kaplan-Meier analysis
Data see sheet "Figure A in S1 Fig –RU "

## Sheet: Figure B in S1 Fig +RU 
Related to Figure B in S1 Fig
XLSTAT 2014.5.02 - Kaplan-Meier analysis
Summary statistics (TubGS>Dro +RU(0.5)):
Total observed	Total failed	Total censored
109	104	5
Kaplan-Meier table (TubGS>Dro +RU(0.5)):
Age (days)	At risk (Nx)	Failed (Dx)	Censored (Cx)	Proportion failed	Survival rate	Survival distribution function	Standard error of the survival function	Lower bound (95%)	Upper bound (95%)
1	109	0	0
2	109	0	0
3	109	0	0
4	109	0	0
5	109	0	0
6	109	0	0
7	109	0	0
8	109	0	0
9	109	0	0
10	109	0	0
11	109	0	0
12	109	0	0
13	109	0	0
14	109	0	0
15	109	0	0
16	109	0	0
17	109	0	0
18	109	0	0
19	109	0	0
20	109	2	0	0.018	0.982	0.982	0.013	0.93	0.995
21	107	0	5
22	102	1	0	0.01	0.99	0.972	0.016	0.918	0.991
23	101	4	0	0.04	0.96	0.934	0.024	0.872	0.966
24	97	2	0	0.021	0.979	0.914	0.027	0.85	0.952
25	95	6	0	0.063	0.937	0.857	0.034	0.787	0.905
26	89	2	0	0.022	0.978	0.837	0.036	0.768	0.888
27	87	6	0	0.069	0.931	0.78	0.041	0.71	0.835
28	81	4	0	0.049	0.951	0.741	0.043	0.672	0.797
29	77	3	0	0.039	0.961	0.712	0.044	0.645	0.769
30	74	6	0	0.081	0.919	0.654	0.047	0.591	0.71
31	68	8	0	0.118	0.882	0.577	0.048	0.521	0.63
32	60	9	0	0.15	0.85	0.491	0.049	0.443	0.537
33	51	4	0	0.078	0.922	0.452	0.049	0.409	0.495
34	47	4	0	0.085	0.915	0.414	0.048	0.374	0.453
35	43	9	0	0.209	0.791	0.327	0.046	0.298	0.357
36	34	3	0	0.088	0.912	0.298	0.045	0.272	0.325
37	31	5	0	0.161	0.839	0.25	0.042	0.23	0.271
38	26	5	0	0.192	0.808	0.202	0.039	0.187	0.218
39	21	4	0	0.19	0.81	0.164	0.036	0.152	0.175
40	17	0	0
41	17	4	0	0.235	0.765	0.125	0.032	0.117	0.133
42	13	0	0
43	13	2	0	0.154	0.846	0.106	0.03	0.1	0.112
44	11	4	0	0.364	0.636	0.067	0.025	0.064	0.071
45	7	3	0	0.429	0.571	0.038	0.019	0.037	0.04
46	4	0	0
47	4	2	0	0.5	0.5	0.019	0.013	0.019	0.02
48	2	1	0	0.5	0.5	0.01	0.01	0.009	0.01
49	1	0	0
50	1	1	0	1	0	0	0
Mean survival time (TubGS>Dro +RU(0.5)):
Mean survival time	Standard deviation	Lower bound (95%)	Upper bound (95%)
33.243	0.657	31.955	34.531
Quantiles estimation (TubGS>Dro +RU(0.5)):
Quantile	Estimate	Lower bound (95%)	Upper bound (95%)
0.75	38	35	39
0.5	32	31	35
0.25	28	27	30

## Sheet: Figure C in S1 Fig –RU
Related to Figure C in S1 Fig
XLSTAT 2014.5.02 - Kaplan-Meier analysis
Summary statistics (TubGS>Dro –RU):
Total observed	Total failed	Total censored
105	92	13
Kaplan-Meier table (TubGS>Dro –RU):
Age (days)	At risk (Nx)	Failed (Dx)	Censored (Cx)	Proportion failed	Survival rate	Survival distribution function	Standard error of the survival function	Lower bound (95%)	Upper bound (95%)
1	105	0	0
2	105	0	0
3	105	0	0
4	105	0	0
5	105	0	0
6	105	0	0
7	105	0	0
8	105	0	0
9	105	0	0
10	105	0	0
11	105	0	0
12	105	0	0
13	105	0	4
14	101	0	0
15	101	0	0
16	101	0	0
17	101	0	0
18	101	0	0
19	101	0	0
20	101	0	0
21	101	1	0	0.00990099	0.990099	0.990099	0.00985185	0.933064	0.998572
22	100	0	0
23	100	2	4	0.02	0.98	0.970297	0.0168924	0.913561	0.989993
24	94	0	0
25	94	5	1	0.0531915	0.946809	0.918685	0.027572	0.851811	0.956144
26	88	3	0	0.0340909	0.965909	0.887367	0.0320168	0.817069	0.93176
27	85	5	0	0.0588235	0.941176	0.835169	0.0376948	0.762268	0.887349
28	80	6	0	0.075	0.925	0.772531	0.0426688	0.699876	0.829733
29	74	4	0	0.0540541	0.945946	0.730773	0.0451829	0.659696	0.789386
30	70	4	0	0.0571429	0.942857	0.689014	0.0471792	0.620362	0.747809
31	66	9	0	0.136364	0.863636	0.595058	0.0500732	0.534123	0.650721
32	57	6	0	0.105263	0.894737	0.53242	0.0509149	0.477855	0.583898
33	51	12	4	0.235294	0.764706	0.407145	0.0501601	0.366969	0.446881
34	35	6	0	0.171429	0.828571	0.337348	0.0489905	0.305127	0.36982
35	29	8	0	0.275862	0.724138	0.244287	0.0451936	0.222944	0.266186
36	21	5	0	0.238095	0.761905	0.186123	0.041245	0.171331	0.201409
37	16	8	0	0.5	0.5	0.0930616	0.0310897	0.0874913	0.098832
38	8	0	0
39	8	3	0	0.375	0.625	0.0581635	0.0251255	0.0553449	0.0610736
40	5	1	0	0.2	0.8	0.0465308	0.0226336	0.0444974	0.0486259
41	4	0	0
42	4	2	0	0.5	0.5	0.0232654	0.0162293	0.022534	0.0240141
43	2	0	0
44	2	0	0
45	2	1	0	0.5	0.5	0.0116327	0.0115545	0.0113716	0.0118985
46	1	1	0	1	0	0	0
Mean survival time (TubGS>Dro –RU):
Mean survival time	Standard deviation	Lower bound (95%)	Upper bound (95%)
32.4755	0.491724	31.5117	33.4392
Quantiles estimation (TubGS>Dro –RU):
Quantile	Estimate	Lower bound (95%)	Upper bound (95%)
0.75	35	34	37
0.5	33	31	34
0.25	29	28	31

## Sheet: Figure C in S1 Fig +RU
Related to Figure C in S1 Fig
XLSTAT 2014.5.02 - Kaplan-Meier analysis
Summary statistics (TubGS>Dro +RU(10)):
Total observed	Total failed	Total censored
113	100	13
Kaplan-Meier table (TubGS>Dro +RU(10)):
Age (days)	At risk (Nx)	Failed (Dx)	Censored (Cx)	Proportion failed	Survival rate	Survival distribution function	Standard error of the survival function	Lower bound (95%)	Upper bound (95%)
1	113	0	0
2	113	0	0
3	113	0	0
4	113	0	0
5	113	0	0
6	113	0	0
7	113	0	0
8	113	0	0
9	113	1	0	0.00884956	0.99115	0.99115	0.00881031	0.939865	0.998727
10	112	0	0
11	112	0	0
12	112	0	0
13	112	0	4
14	108	0	0
15	108	0	0
16	108	0	0
17	108	0	0
18	108	0	0
19	108	0	0
20	108	2	0	0.0185185	0.981481	0.972796	0.0154952	0.920397	0.990871
21	106	1	0	0.00943396	0.990566	0.963618	0.0178611	0.90909	0.985693
22	105	4	0	0.0380952	0.961905	0.926909	0.0248844	0.865614	0.960869
23	101	2	4	0.019802	0.980198	0.908555	0.0275693	0.844957	0.946873
24	95	2	1	0.0210526	0.978947	0.889427	0.0301244	0.823705	0.931651
25	92	2	0	0.0217391	0.978261	0.870092	0.032424	0.802757	0.915633
26	90	7	0	0.0777778	0.922222	0.802418	0.0386976	0.73295	0.855588
27	83	5	0	0.060241	0.939759	0.75408	0.0419724	0.685392	0.809858
28	78	7	0	0.0897436	0.910256	0.686406	0.0453344	0.620948	0.742937
29	71	6	0	0.084507	0.915493	0.6284	0.0472855	0.567141	0.683479
30	65	10	0	0.153846	0.846154	0.531723	0.0489052	0.479438	0.581177
31	55	8	0	0.145455	0.854545	0.454381	0.0488416	0.410411	0.497245
32	47	8	0	0.170213	0.829787	0.37704	0.0475707	0.341898	0.412102
33	39	6	4	0.153846	0.846154	0.319034	0.0457684	0.290608	0.34778
34	29	2	0	0.0689655	0.931034	0.297031	0.0451789	0.270962	0.323511
35	27	4	0	0.148148	0.851852	0.253027	0.0435148	0.231714	0.27484
36	23	9	0	0.391304	0.608696	0.154016	0.0369403	0.143056	0.165352
37	14	5	0	0.357143	0.642857	0.0990104	0.0308698	0.0931232	0.105103
38	9	1	0	0.111111	0.888889	0.0880093	0.0293347	0.083035	0.0931548
39	8	1	0	0.125	0.875	0.0770081	0.0276538	0.0729033	0.081251
40	7	1	0	0.142857	0.857143	0.066007	0.0257989	0.0627226	0.069398
41	6	1	0	0.166667	0.833333	0.0550058	0.023729	0.0524865	0.0576031
42	5	4	0	0.8	0.2	0.0110012	0.0109244	0.0107676	0.0112387
43	1	0	0
44	1	1	0	1	0	0	0
Mean survival time (TubGS>Dro +RU(10)):
Mean survival time	Standard deviation	Lower bound (95%)	Upper bound (95%)
31.0986	0.560725	29.9996	32.1976
Quantiles estimation (TubGS>Dro +RU(10)):
Quantile	Estimate	Lower bound (95%)	Upper bound (95%)
0.75	36	33	36
0.5	31	30	32
0.25	28	26	29

## Sheet: Figure D in S1 Fig –RU
Related to Figure D in S1 Fig
XLSTAT 2014.5.02 - Kaplan-Meier analysis
Summary statistics (TubGS>CecA1 –RU):
Total observed	Total failed	Total censored
221	213	8
Kaplan-Meier table (TubGS>CecA1 –RU):
Age (days)	At risk (Nx)	Failed (Dx)	Censored (Cx)	Proportion failed	Survival rate	Survival distribution function	Standard error of the survival function	Lower bound (95%)	Upper bound (95%)
1	221	0	0
2	221	0	0
3	221	0	0
4	221	0	0
5	221	0	0
6	221	0	0
7	221	0	0
8	221	0	0
9	221	0	0
10	221	0	0
11	221	0	0
12	221	0	0
13	221	0	0
14	221	0	0
15	221	0	0
16	221	0	0
17	221	0	0
18	221	0	0
19	221	0	0
20	221	1	0	0.00452489	0.995475	0.995475	0.00451464	0.968593	0.999356
21	220	1	0	0.00454545	0.995455	0.99095	0.00637014	0.96474	0.9977
22	219	0	8
23	211	1	0	0.00473934	0.995261	0.986254	0.00788334	0.958616	0.995477
24	210	4	0	0.0190476	0.980952	0.967468	0.0120974	0.934506	0.983982
25	206	4	0	0.0194175	0.980583	0.948682	0.0150743	0.911828	0.97038
26	202	4	0	0.019802	0.980198	0.929896	0.0174586	0.890134	0.955624
27	198	5	0	0.0252525	0.974747	0.906414	0.0199274	0.86397	0.936102
28	193	10	0	0.0518135	0.948187	0.85945	0.023794	0.813772	0.894649
29	183	6	0	0.0327869	0.967213	0.831271	0.0256445	0.784616	0.868669
30	177	9	0	0.0508475	0.949153	0.789003	0.0279442	0.741856	0.828545
31	168	12	0	0.0714286	0.928571	0.732646	0.0303163	0.686214	0.773365
32	156	26	0	0.166667	0.833333	0.610538	0.0334087	0.569249	0.649149
33	130	19	0	0.146154	0.853846	0.521306	0.034228	0.485741	0.555619
34	111	24	0	0.216216	0.783784	0.408591	0.0336839	0.381534	0.43544
35	87	21	0	0.241379	0.758621	0.309965	0.0316916	0.29081	0.329296
36	66	9	0	0.136364	0.863636	0.267697	0.0303407	0.251899	0.283724
37	57	13	0	0.22807	0.77193	0.206644	0.0277467	0.19552	0.21799
38	44	13	0	0.295455	0.704545	0.14559	0.0241697	0.138772	0.152565
39	31	10	0	0.322581	0.677419	0.0986254	0.0204326	0.0947208	0.10262
40	21	4	0	0.190476	0.809524	0.0798396	0.0185746	0.076965	0.0827782
41	17	8	0	0.470588	0.529412	0.042268	0.0137883	0.0411363	0.0434209
42	9	2	0	0.222222	0.777778	0.0328751	0.0122196	0.0320944	0.0336692
43	7	3	0	0.428571	0.571429	0.0187858	0.00930422	0.0184455	0.0191307
44	4	0	0
45	4	2	0	0.5	0.5	0.00939289	0.0066105	0.00927181	0.00951521
46	2	2	0	1	0	0	0
Mean survival time (TubGS>CecA1 –RU):
Mean survival time	Standard deviation	Lower bound (95%)	Upper bound (95%)
33.6994	0.319973	33.0722	34.3265
Quantiles estimation (TubGS>CecA1 –RU):
Quantile	Estimate	Lower bound (95%)	Upper bound (95%)
0.75	37	35	38
0.5	34	33	34
0.25	31	30	32

## Sheet: Figure D in S1 Fig +RU
Related to Figure D in S1 Fig
XLSTAT 2014.5.02 - Kaplan-Meier analysis
Summary statistics (TubGS>CecA1 +RU(1)):
Total observed	Total failed	Total censored
217	207	10
Kaplan-Meier table (TubGS>CecA1 +RU(1)):
Age (days)	At risk (Nx)	Failed (Dx)	Censored (Cx)	Proportion failed	Survival rate	Survival distribution function	Standard error of the survival function	Lower bound (95%)	Upper bound (95%)
1	217	0	0
2	217	0	0
3	217	0	0
4	217	0	0
5	217	0	0
6	217	0	0
7	217	0	0
8	217	0	0
9	217	0	0
10	217	0	1
11	216	0	0
12	216	0	0
13	216	0	0
14	216	0	0
15	216	0	0
16	216	0	0
17	216	0	0
18	216	0	1
19	215	0	0
20	215	0	0
21	215	0	0
22	215	0	8
23	207	1	0	0.00483092	0.995169	0.995169	0.00481923	0.966519	0.999312
24	206	1	0	0.00485437	0.995146	0.990338	0.00679886	0.96242	0.997542
25	205	4	0	0.0195122	0.980488	0.971014	0.0116605	0.938031	0.986567
26	201	2	0	0.00995025	0.99005	0.961353	0.0133973	0.926137	0.979959
27	199	5	0	0.0251256	0.974874	0.937198	0.0168623	0.897661	0.961783
28	194	5	0	0.0257732	0.974227	0.913043	0.0195845	0.870468	0.942088
29	189	7	0	0.037037	0.962963	0.879227	0.0226491	0.833835	0.912866
30	182	9	0	0.0494505	0.950549	0.835749	0.0257518	0.788428	0.873338
31	173	10	0	0.0578035	0.942197	0.78744	0.0284357	0.739533	0.827573
32	163	14	0	0.0858896	0.91411	0.719807	0.0312142	0.672998	0.761132
33	149	16	0	0.107383	0.892617	0.642512	0.0333109	0.598863	0.68272
34	133	15	0	0.112782	0.887218	0.570048	0.0344097	0.530631	0.607452
35	118	19	0	0.161017	0.838983	0.478261	0.0347195	0.445354	0.510383
36	99	17	0	0.171717	0.828283	0.396135	0.0339943	0.369693	0.422438
37	82	22	0	0.268293	0.731707	0.289855	0.031534	0.272056	0.307868
38	60	13	0	0.216667	0.783333	0.227053	0.0291175	0.21422	0.240127
39	47	24	0	0.510638	0.489362	0.111111	0.0218433	0.10641	0.115923
40	23	6	0	0.26087	0.73913	0.0821256	0.019083	0.0790884	0.0852317
41	17	6	0	0.352941	0.647059	0.0531401	0.0155908	0.0515326	0.0547803
42	11	3	0	0.272727	0.727273	0.0386473	0.0133973	0.0376417	0.0396714
43	8	2	0	0.25	0.75	0.0289855	0.0116605	0.0283285	0.0296534
44	6	4	0	0.666667	0.333333	0.00966184	0.00679886	0.00953376	0.00979126
45	2	1	0	0.5	0.5	0.00483092	0.00481923	0.00478546	0.00487672
46	1	0	0
47	1	0	0
48	1	1	0	1	0	0	0
Mean survival time (TubGS>CecA1 +RU(1)):
Mean survival time	Standard deviation	Lower bound (95%)	Upper bound (95%)
34.9324	0.309059	34.3266	35.5381
Quantiles estimation (TubGS>CecA1 +RU(1)):
Quantile	Estimate	Lower bound (95%)	Upper bound (95%)
0.75	38	37	39
0.5	35	35	36
0.25	32	31	33

## Sheet: Figure E in S1 Fig –RU
Related to Figure E in S1 Fig
XLSTAT 2014.5.02 - Kaplan-Meier analysis
Summary statistics (TubGS –RU):
Total observed	Total failed	Total censored
218	210	8
Kaplan-Meier table (TubGS –RU):
Age (days)	At risk (Nx)	Failed (Dx)	Censored (Cx)	Proportion failed	Survival rate	Survival distribution function	Standard error of the survival function	Lower bound (95%)	Upper bound (95%)
1	218	0	0
2	218	0	0
3	218	0	0
4	218	0	0
5	218	0	0
6	218	0	0
7	218	0	0
8	218	0	0
9	218	0	0
10	218	0	0
11	218	0	0
12	218	0	0
13	218	0	0
14	218	0	0
15	218	0	0
16	218	0	0
17	218	0	0
18	218	0	0
19	218	0	0
20	218	0	0
21	218	0	0
22	218	1	8	0.00458716	0.995413	0.995413	0.00457662	0.96817	0.999347
23	209	1	0	0.00478469	0.995215	0.99065	0.00658185	0.963591	0.997624
24	208	0	0
25	208	1	0	0.00480769	0.995192	0.985887	0.00809196	0.957546	0.995354
26	207	2	0	0.00966184	0.990338	0.976362	0.0104475	0.945251	0.989888
27	205	4	0	0.0195122	0.980488	0.957311	0.0139247	0.921684	0.976932
28	201	8	0	0.039801	0.960199	0.919209	0.0187887	0.877719	0.947043
29	193	10	0	0.0518135	0.948187	0.871582	0.0230752	0.826132	0.905827
30	183	8	0	0.0437158	0.956284	0.83348	0.0256995	0.786494	0.870976
31	175	16	0	0.0914286	0.908571	0.757276	0.0295799	0.71	0.797959
32	159	14	0	0.0880503	0.91195	0.690597	0.0318948	0.645133	0.731485
33	145	12	0	0.0827586	0.917241	0.633445	0.0332498	0.590591	0.673107
34	133	14	0	0.105263	0.894737	0.566766	0.0341935	0.527851	0.60375
35	119	18	0	0.151261	0.848739	0.481037	0.0344788	0.448159	0.513112
36	101	16	0	0.158416	0.841584	0.404833	0.0338736	0.377883	0.431595
37	85	21	0	0.247059	0.752941	0.304815	0.0317673	0.28594	0.323878
38	64	12	0	0.1875	0.8125	0.247663	0.0297888	0.233328	0.262237
39	52	16	0	0.307692	0.692308	0.171459	0.026011	0.162815	0.180295
40	36	10	0	0.277778	0.722222	0.123831	0.0227317	0.118379	0.129412
41	26	4	0	0.153846	0.846154	0.10478	0.0211363	0.10049	0.109171
42	22	6	0	0.272727	0.727273	0.0762039	0.0183106	0.0734991	0.0789687
43	16	1	0	0.0625	0.9375	0.0714411	0.0177748	0.0689792	0.0739569
44	15	4	0	0.266667	0.733333	0.0523901	0.0153768	0.0508269	0.0539848
45	11	2	0	0.181818	0.818182	0.0428647	0.0139786	0.0417012	0.0440501
46	9	3	0	0.333333	0.666667	0.0285764	0.0114984	0.0279376	0.0292257
47	6	3	0	0.5	0.5	0.0142882	0.00819015	0.0140603	0.014519
48	3	1	0	0.333333	0.666667	0.00952548	0.00670337	0.00940098	0.00965128
49	2	2	0	1	0	0	0
Mean survival time (TubGS –RU):
Mean survival time	Standard deviation	Lower bound (95%)	Upper bound (95%)
35.3023	0.347275	34.6217	35.983
Quantiles estimation (TubGS –RU):
Quantile	Estimate	Lower bound (95%)	Upper bound (95%)
0.75	38	37	39
0.5	35	34	36
0.25	32	31	33

## Sheet: Figure E in S1 Fig +RUa
Related to Figure E in S1 Fig
XLSTAT 2014.5.02 - Kaplan-Meier analysis
Summary statistics (TubGS +RU(0.5)):
Total observed	Total failed	Total censored
218	210	8
Kaplan-Meier table (TubGS +RU(0.5)):
Age (days)	At risk (Nx)	Failed (Dx)	Censored (Cx)	Proportion failed	Survival rate	Survival distribution function	Standard error of the survival function	Lower bound (95%)	Upper bound (95%)
1	218	0	0
2	218	0	0
3	218	0	0
4	218	0	0
5	218	1	0	0.00458716	0.995413	0.995413	0.00457662	0.96817	0.999347
6	217	0	0
7	217	0	0
8	217	0	0
9	217	0	0
10	217	0	0
11	217	0	0
12	217	0	0
13	217	0	0
14	217	0	0
15	217	0	0
16	217	0	0
17	217	0	0
18	217	0	0
19	217	0	0
20	217	0	0
21	217	0	0
22	217	0	8
23	209	0	0
24	209	1	0	0.00478469	0.995215	0.99065	0.00658185	0.963591	0.997624
25	208	0	0
26	208	4	0	0.0192308	0.980769	0.971599	0.0114307	0.939224	0.986848
27	204	3	0	0.0147059	0.985294	0.957311	0.0139247	0.921684	0.976932
28	201	3	0	0.0149254	0.985075	0.943023	0.0159746	0.904804	0.966182
29	198	8	0	0.040404	0.959596	0.904921	0.0202267	0.86194	0.935022
30	190	10	0	0.0526316	0.947368	0.857293	0.0241265	0.81113	0.892919
31	180	11	0	0.0611111	0.938889	0.804903	0.0273384	0.757441	0.844042
32	169	17	0	0.100592	0.899408	0.723937	0.0308451	0.677373	0.764972
33	152	20	0	0.131579	0.868421	0.628682	0.0333392	0.586081	0.668193
34	132	15	0	0.113636	0.886364	0.557241	0.0342758	0.51895	0.593752
35	117	16	0	0.136752	0.863248	0.481037	0.0344788	0.448159	0.513112
36	101	14	0	0.138614	0.861386	0.414358	0.0339943	0.38665	0.44182
37	87	23	0	0.264368	0.735632	0.304815	0.0317673	0.28594	0.323878
38	64	25	0	0.390625	0.609375	0.185747	0.0268386	0.176082	0.19562
39	39	14	0	0.358974	0.641026	0.119069	0.0223508	0.113913	0.124345
40	25	5	0	0.2	0.8	0.0952548	0.0202596	0.0915157	0.0990803
41	20	7	0	0.35	0.65	0.0619156	0.0166321	0.0599183	0.0639551
42	13	2	0	0.153846	0.846154	0.0523901	0.0153768	0.0508269	0.0539848
43	11	4	0	0.363636	0.636364	0.0333392	0.0123892	0.0325366	0.0341557
44	7	3	0	0.428571	0.571429	0.019051	0.0094343	0.0187011	0.0194057
45	4	1	0	0.25	0.75	0.0142882	0.00819015	0.0140603	0.014519
46	3	1	0	0.333333	0.666667	0.00952548	0.00670337	0.00940098	0.00965128
47	2	2	0	1	0	0	0
Mean survival time (TubGS +RU(0.5)):
Mean survival time	Standard deviation	Lower bound (95%)	Upper bound (95%)
35.0338	0.324444	34.3979	35.6697
Quantiles estimation (TubGS +RU(0.5)):
Quantile	Estimate	Lower bound (95%)	Upper bound (95%)
0.75	38	37	38
0.5	35	34	36
0.25	32	32	33

[truncated: 16 more sheets: Figure E in S1 Fig +RUb, Figure F in S1 Fig –RU, Figure F in S1 Fig +RUa, Figure F in S1 Fig +RUb, Figure G in S1 Fig –RU, Figure G in S1 Fig +RU, Figure H in S1 Fig –RU, Figure H in S1 Fig +RU, Figure I in S1 Fig –RU, Figure I in S1 Fig +RU, Figure J in S1 Fig –RU, Figure J in S1 Fig +RU, Figure K in S1 Fig –RU, Figure K in S1 Fig +RU, Figure L in S1 Fig –RU, Figure L in S1 Fig +RU]
