# Supplementary material for: Antimicrobial peptides extend lifespan in Drosophila
Source: PLoS One. 2017 May 17;12(5):e0176689. doi: 10.1371/journal.pone.0176689 (PMC5435158; doi:10.1371/journal.pone.0176689)
Supplement: S4 File — (XLSX) [file pone.0176689.s011.xlsx]

## Sheet: Figure B in S2 Fig –AB
Related to Figure B in S2 Fig
XLSTAT 2014.5.02 - Kaplan-Meier analysis
Summary statistics (white –AB):
Total observed	Total failed	Total censored
108	108	0
Kaplan-Meier table (white –AB):
Age (days)	At risk (Nx)	Failed (Dx)	Censored (Cx)	Proportion failed	Survival rate	Survival distribution function	Standard error of the survival function	Lower bound (95%)	Upper bound (95%)
1	108	0	0
2	108	0	0
3	108	0	0
4	108	0	0
5	108	0	0
6	108	0	0
7	108	0	0
8	108	0	0
9	108	0	0
10	108	0	0
11	108	0	0
12	108	0	0
13	108	0	0
14	108	0	0
15	108	0	0
16	108	0	0
17	108	0	0
18	108	0	0
19	108	1	0	0.00925926	0.990741	0.990741	0.00921629	0.937207	0.998667
20	107	2	0	0.0186916	0.981308	0.972222	0.0158132	0.918837	0.990668
21	105	1	0	0.00952381	0.990476	0.962963	0.0181723	0.907577	0.98542
22	104	0	0
23	104	1	0	0.00961538	0.990385	0.953704	0.0202194	0.896403	0.979664
24	103	0	0
25	103	3	0	0.0291262	0.970874	0.925926	0.0252005	0.863972	0.960301
26	100	1	0	0.01	0.99	0.916667	0.0265952	0.853511	0.953327
27	99	0	0
28	99	4	0	0.040404	0.959596	0.87963	0.0313111	0.813055	0.923595
29	95	6	0	0.0631579	0.936842	0.824074	0.0366384	0.755449	0.875024
30	89	3	0	0.0337079	0.966292	0.796296	0.0387547	0.727647	0.849427
31	86	9	0	0.104651	0.895349	0.712963	0.0435302	0.647028	0.768807
32	77	2	0	0.025974	0.974026	0.694444	0.0443253	0.629555	0.750256
33	75	7	0	0.0933333	0.906667	0.62963	0.0464674	0.569338	0.683893
34	68	6	0	0.0882353	0.911765	0.574074	0.0475816	0.518638	0.625532
35	62	3	0	0.0483871	0.951613	0.546296	0.0479058	0.49353	0.595933
36	59	3	0	0.0508475	0.949153	0.518519	0.0480795	0.468552	0.566095
37	56	2	0	0.0357143	0.964286	0.5	0.0481125	0.45196	0.546085
38	54	2	0	0.037037	0.962963	0.481481	0.0480795	0.43541	0.525989
39	52	7	0	0.134615	0.865385	0.416667	0.0474396	0.377734	0.455092
40	45	6	0	0.133333	0.866667	0.361111	0.0462191	0.328471	0.393807
41	39	3	0	0.0769231	0.923077	0.333333	0.0453609	0.303852	0.363052
42	36	1	0	0.0277778	0.972222	0.324074	0.045036	0.295643	0.35279
43	35	2	0	0.0571429	0.942857	0.305556	0.0443253	0.279218	0.332254
44	33	4	0	0.121212	0.878788	0.268519	0.0426459	0.246318	0.291169
45	29	5	0	0.172414	0.827586	0.222222	0.0400046	0.205037	0.239865
46	24	2	0	0.0833333	0.916667	0.203704	0.0387547	0.188456	0.219388
47	22	2	0	0.0909091	0.909091	0.185185	0.0373784	0.171826	0.198949
48	20	2	0	0.1	0.9	0.166667	0.035861	0.155138	0.178559
49	18	3	0	0.166667	0.833333	0.138889	0.0332776	0.129978	0.148092
50	15	4	0	0.266667	0.733333	0.101852	0.0291036	0.0961355	0.107754
51	11	3	0	0.272727	0.727273	0.0740741	0.0252005	0.070471	0.0777884
52	8	1	0	0.125	0.875	0.0648148	0.0236905	0.0618496	0.0678687
53	7	3	0	0.428571	0.571429	0.037037	0.0181723	0.0357342	0.0383726
54	4	4	0	1	0	0	0
Mean survival time (white –AB):
Mean survival time	Standard deviation	Lower bound (95%)	Upper bound (95%)
37.9167	0.853608	36.2436	39.5897
Quantiles estimation (white –AB):
Quantile	Estimate	Lower bound (95%)	Upper bound (95%)
0.75	45	41	48
0.5	38	34	40
0.25	31	30	33

## Sheet: Figure B in S2 Fig +AB
Related to Figure B in S2 Fig
XLSTAT 2014.5.02 - Kaplan-Meier analysis
Summary statistics (white +AB):
Total observed	Total failed	Total censored
109	107	2
Kaplan-Meier table (white +AB):
Age (days)	At risk (Nx)	Failed (Dx)	Censored (Cx)	Proportion failed	Survival rate	Survival distribution function	Standard error of the survival function	Lower bound (95%)	Upper bound (95%)
1	109	0	0
2	109	0	0
3	109	0	0
4	109	0	0
5	109	0	0
6	109	0	0
7	109	0	0
8	109	0	0
9	109	0	1
10	108	0	0
11	108	0	0
12	108	0	0
13	108	0	0
14	108	0	0
15	108	0	0
16	108	0	0
17	108	0	0
18	108	0	0
19	108	1	0	0.00925926	0.990741	0.990741	0.00921629	0.937207	0.998667
20	107	0	0
21	107	0	0
22	107	1	1	0.00934579	0.990654	0.981481	0.0129728	0.929743	0.995215
23	105	0	0
24	105	1	0	0.00952381	0.990476	0.972134	0.0158633	0.918591	0.990638
25	104	0	0
26	104	1	0	0.00961538	0.990385	0.962787	0.0182582	0.907161	0.985348
27	103	1	0	0.00970874	0.990291	0.953439	0.0203334	0.895847	0.979543
28	102	2	0	0.0196078	0.980392	0.934744	0.0238478	0.873807	0.966805
29	100	6	0	0.06	0.94	0.87866	0.0315485	0.811691	0.922928
30	94	4	0	0.0425532	0.957447	0.84127	0.0353133	0.772623	0.890645
31	90	2	0	0.0222222	0.977778	0.822575	0.0369201	0.753593	0.873851
32	88	5	0	0.0568182	0.943182	0.775838	0.0403069	0.707167	0.830337
33	83	4	0	0.0481928	0.951807	0.738448	0.0424792	0.67098	0.794216
34	79	6	0	0.0759494	0.924051	0.682363	0.0450025	0.617915	0.738283
35	73	4	0	0.0547945	0.945205	0.644974	0.046257	0.58318	0.700023
36	69	6	0	0.0869565	0.913043	0.588889	0.047565	0.531818	0.641441
37	63	0	0
38	63	3	0	0.047619	0.952381	0.560847	0.0479764	0.506406	0.611694
39	60	4	0	0.0666667	0.933333	0.523457	0.0482831	0.472744	0.571632
40	56	0	0
41	56	4	0	0.0714286	0.928571	0.486067	0.0483182	0.439285	0.531177
42	52	2	0	0.0384615	0.961538	0.467372	0.0482343	0.422615	0.510824
43	50	4	0	0.08	0.92	0.429982	0.0478615	0.389368	0.469903
44	46	5	0	0.108696	0.891304	0.383245	0.0470021	0.347924	0.418431
45	41	8	0	0.195122	0.804878	0.308466	0.0446518	0.281676	0.33561
46	33	3	0	0.0909091	0.909091	0.280423	0.0434287	0.256792	0.304488
47	30	5	0	0.166667	0.833333	0.233686	0.0409123	0.215194	0.252647
48	25	3	0	0.12	0.88	0.205644	0.0390753	0.190124	0.221607
49	22	0	0
50	22	1	0	0.0454545	0.954545	0.196296	0.0384009	0.181743	0.211278
51	21	3	0	0.142857	0.857143	0.168254	0.0361673	0.156516	0.180363
52	18	2	0	0.111111	0.888889	0.149559	0.0344801	0.139616	0.159826
53	16	6	0	0.375	0.625	0.0934744	0.0281435	0.0884008	0.0987125
54	10	1	0	0.1	0.9	0.084127	0.0268366	0.0797715	0.0886212
55	9	2	0	0.222222	0.777778	0.0654321	0.0239081	0.0624115	0.0685437
56	7	3	0	0.428571	0.571429	0.0373898	0.018342	0.0360624	0.0387508
57	4	3	0	0.75	0.25	0.00934744	0.00930364	0.00917821	0.00951912
58	1	0	0
59	1	0	0
60	1	0	0
61	1	1	0	1	0	0	0
Mean survival time (white +AB):
Mean survival time	Standard deviation	Lower bound (95%)	Upper bound (95%)
40.7325	0.900478	38.9676	42.4974
Quantiles estimation (white +AB):
Quantile	Estimate	Lower bound (95%)	Upper bound (95%)
0.75	47	45	51
0.5	41	36	44
0.25	33	32	35
